# Supplementary material for: Genome-wide association analysis of stress tolerance indices in an interspecific population of chickpea
Source: Front Plant Sci. 2022 Aug 19;13:933277. doi: 10.3389/fpls.2022.933277 (PMC9437449; doi:10.3389/fpls.2022.933277)
Supplement: SUPPLEMENTARY TABLE 1 — Daily temperature and precipitation recorded at Lucky Lake and Moose Jaw, Saskatchewan, Canada in 2019, Yuma, Arizona, USA in 2019–2020 and Lucky Lake, Saskatchewan, Canada in 2020 during growing season. [file Table_1.XLSX]

## Sheet: Lucky Lake 2019
Day cumulative	Note	Month	DAY	Max Temperature (°C)	Min Temperature (°C)	Total Precipitation (mm)
1	Normal Seeding Date (SD1)	May	17	16.1	0.1	0
2		May	18	14.2	-0.3	0
3		May	19	15.5	-2.1	0
4		May	20	18.9	-2.6	0
5		May	21	19.8	1.6	0
6		May	22	23.5	2.9	0
7		May	23	23.7	3	0
8		May	24	22.5	4.1	0
9		May	25	15.8	5	0
10		May	26	19	0.7	0
11		May	27	21.3	1.3	0
12	Late Seeding Date (SD2)	May	28	26.9	5.9	0
13		May	29	29.8	12.3	0
14		May	30	33	10.7	0
15		May	31	21.2	5.1	0
16		June	1	25.6	5.9	0
17		June	2	33.5	10.9	0
18		June	3	34.2	9.2	0
19		June	4	24.8	12.2	0.2
20		June	5	25.1	9	0
21		June	6	27.2	13.6	0
22		June	7	21.9	4.2	0
23		June	8	16.4	3.4	0
24		June	9	20.3	3.8	0
25		June	10	23.4	1.7	0.2
26		June	11	21.2	6.2	4
27		June	12	24.3	7.5	1.1
28		June	13	31.3	7.8	0.2
29		June	14	25.1	12.6	5.5
30		June	15	20.8	10.9	0.9
31		June	16	16.2	9.6	5.4
32		June	17	21.1	6.4	0
33		June	18	26.4	8.4	0
34		June	19	21.7	11.2	33
35		June	20	14.6	7.8	0
36		June	21	14.3	4.8	30.2
37		June	22	14.9	11.3	9
38		June	23	21.3	10.3	0.3
39		June	24	20.6	9	0
40		June	25	21.8	9.6	0
41		June	26	23.9	7.8	0
42		June	27	24.7	12	13.4
43		June	28	22.6	13.7	2.3
44		June	29	24.1	11.7	0
45		June	30	21.5	9.1	0
46		July	1	27.3	8.1	0.5
47		July	2	19.4	5.9	0
48		July	3	19.9	7.3	0
49		July	4	20.6	7.9	0
50		July	5	20.5	12.5	0
51		July	6	26.1	9.9	0
52		July	7	28.1	14.3	0
53		July	8	23.6	12.5	0
54		July	9	22.9	11.5	0
55		July	10	26.1	8.5	0
56		July	11	25	11.7	0.2
57		July	12	24.7	10.3	0.2
58		July	13	30.8	12	0.2
59		July	14	28.6	13.9	14.6
60		July	15	24.2	13.4	0
61		July	16	18.3	10.6	3.8
62		July	17	22.9	10.3	1.4
63		July	18	24.7	10.9	0.9
64		July	19	18	9.5	0
65		July	20	22.1	10.5	0
66		July	21	24.4	8.8	0.3
67		July	22	28.3	10.5	0
68		July	23	30.9	15.2	0
69		July	24	32	14.4	0
70		July	25	23.4	10.1	0
71		July	26	26.1	12.6	0
72		July	27	33.8	13.3	0
73		July	28	21.9	8	0
74		July	29	26.2	4.4	0
75		July	30	32.1	12.8	0
76		July	31	27.6	12.2	0.2
77		August	1	35.3	13.6	0.3
78		August	2	36.5	16.4	0
79		August	3	30.5	14	0
80		August	4	26.8	10.5	0
81		August	5	28.9	10.2	0
82		August	6	23.7	8.4	0
83		August	7	22.2	4.9	0
84		August	8	25.9	6.2	0
85		August	9	28.4	11.2	0.7
86		August	10	21.5	10.1	0.2
87		August	11	22.9	7.8	0
88		August	12	15	9.3	28
89		August	13	20.4	7.4	0.3
90		August	14	23.7	10.3	0
91		August	15	25	10.7	0
92		August	16	20	10.4	0
93		August	17	18.1	4.1	0
94		August	18	23	3.4	0
95		August	19	23.1	4.9	0
96		August	20	22.9	4	0
97		August	21	LegendMM	LegendMM	LegendMM
98		August	22	26.8	11.6	0.4
99		August	23	20.1	10.9	0.2
100		August	24	29.6	11.7	0
101		August	25	21.8	11.4	9
102		August	26	19.8	9.7	0
103		August	27	19.7	6.6	0
104		August	28	23	6.8	0.3
105		August	29	20.1	6.6	0
106		August	30	20.6	5	2
107		August	31	21.5	8	0.3
108		September	1	21.7	10.9	0.8
109		September	2	23.1	9.6	1.2
110		September	3	25.8	8.1	0
111		September	4	28.4	10.1	4.1
112		September	5	23.1	8.7	0
113		September	6	22.7	4.9	0
114		September	7	23.1	6.2	0
115		September	8	21.7	5.7	0
116		September	9	12.9	8.5	19.6
117		September	10	10.1	8.2	36.8
118		September	11	14.4	9	7
119		September	12	14.1	6.1	0
120		September	13	25.3	5.9	0.2
121		September	14	23.8	9.7	0
122		September	15	28.2	10	0
123		September	16	32	8.6	0
124		September	17	25.9	13.2	0.2
125		September	18	22.4	9.2	0
126		September	19	21.7	7	0
127		September	20	20.1	7.8	0
128		September	21	18.2	5.2	0
129		September	22	24.1	5.7	0
130		September	23	20.1	9.3	0
131		September	24	17.3	4.4	0.4
132		September	25	16.1	3.7	0
133		September	26	11.3	4.9	1.1
134		September	27	8	0.8	5.4
135		September	28	4.1	0.3	0
136		September	29	2.9	-0.2	8.6
137		September	30	0.7	-0.2	5

## Sheet: Moose Jaw 2019
Day cumulative	Note	Month	DAY	Max Temperature (°C)	Min Temperature (°C)	Total Precipitation (mm)
1	Normal Seeding Date (SD1)	May	14	23.7	1.5	0
2		May	15	25.4	5.6	0.6
3		May	16	15.5	-2.6	0.2
4		May	17	16.3	-3.8	0
5		May	18	13	-1.2	0
6		May	19	16.7	-6.4	0
7		May	20	19.7	-5.6	0
8		May	21	21.8	0.9	0
9		May	22	23.8	1.6	0
10		May	23	24.2	0.1	0
11		May	24	22.3	3.1	0
12		May	25	19.7	3.4	1.2
13		May	26	17.7	2.4	0
14		May	27	20.1	-3.5	0.2
15	Late Seeding Date (SD2)	May	28	27.3	2.6	0
16		May	29	30.8	9.1	0
17		May	30	32.7	13.1	0
18		May	31	20.7	6.6	0
19		June	1	25.5	5	0
20		June	2	32.8	8.6	0
21		June	3	35.4	10.8	0
22		June	4	26.6	12.9	0
23		June	5	26.7	10.9	0
24		June	6	30.2	10.3	0.4
25		June	7	23.7	11	0
26		June	8	18.5	3.4	0
27		June	9	21.1	1.9	0
28		June	10	24.8	2.6	0
29		June	11	22.2	9.1	1.9
30		June	12	24.9	4	0.3
31		June	13	30.7	6.9	0.2
32		June	14	24.7	11.5	1.9
33		June	15	17.9	11.4	0
34		June	16	18	5.9	0
35		June	17	23.1	3.4	0
36		June	18	26.7	7.8	0
37		June	19	21.8	11.1	14.7
38		June	20	15.9	8.5	18.8
39		June	21	14.6	8.2	37.8
40		June	22	17.3	7.2	2.3
41		June	23	23.5	11.3	0.2
42		June	24	21.9	9	0
43		June	25	24.8	8.1	0.5
44		June	26	24.9	7.8	0
45		June	27	26.6	12.5	0.8
46		June	28	26	13.2	29.5
47		June	29	25.7	15.4	2
48		June	30	24.2	12.8	0.2
49		July	1	27.8	9	10.9
50		July	2	19.7	7.1	0.2
51		July	3	20.3	8.8	0
52		July	4	22.4	10	0
53		July	5	22.7	9	0
54		July	6	26.1	12.1	0
55		July	7	28.9	13	2.6
56		July	8	25.5	13.1	0.2
57		July	9	20.8	11.7	0
58		July	10	25.4	8.4	0
59		July	11	26.9	13.3	5.3
60		July	12	22.5	10.4	2.8
61		July	13	28.5	9.8	0
62		July	14	28.5	14	0
63		July	15	25.3	13.1	0
64		July	16	25.4	11.3	7.1
65		July	17	23.5	11.1	0.2
66		July	18	26.5	10.9	0
67		July	19	21.9	9.7	0
68		July	20	22.7	10.1	0
69		July	21	25.1	9.9	0
70		July	22	27.8	7.2	0
71		July	23	29.2	9.6	0.2
72		July	24	31.8	13.7	0.2
73		July	25	25.9	11.8	0
74		July	26	26.4	11.7	0
75		July	27	34.4	11.5	0
76		July	28	23.3	6.7	0
77		July	29	25	4	0
78		July	30	28.3	8	0
79		July	31	30.4	13.8	0.2
80		August	1	32.8	12.1	0
81		August	2	34.2	12.5	0
82		August	3	35.5	14	0
83		August	4	27.3	11	0
84		August	5	29	10.4	0
85		August	6	26.1	12.3	0
86		August	7	22.2	6.8	0
87		August	8	25.8	4.1	0.2
88		August	9	32.9	7.8	5.9
89		August	10	21.2	11.8	15.2
90		August	11	23.2	8.2	0.5
91		August	12	14.9	11.6	33.1
92		August	13	21.1	11.6	0
93		August	14	23.9	12	0
94		August	15	26.1	11	0.5
95		August	16	24.6	11.1	0.2
96		August	17	18.7	6.4	0
97		August	18	25.5	3	0
98		August	19	27.1	4.3	0
99		August	20	22.5	3.8	0
100		August	21	26.1	3.7	0
101		August	22	30.8	10.6	9.2
102		August	23	18.8	13	18.5
103		August	24	28.3	10.8	0.2
104		August	25	21.3	10.8	0
105		August	26	21	10.3	0.2
106		August	27	19.4	7.6	0
107		August	28	21.9	6.3	0
108		August	29	20.4	5.1	0
109		August	30	20.2	3.1	0.6
110		August	31	23.3	7.3	2.6
111		September	1	21.4	7.2	0.5
112		September	2	23.8	6.8	2.6
113		September	3	22.8	8.8	0.2
114		September	4	26.7	9.1	0
115		September	5	24.8	5.7	0
116		September	6	21.8	4.6	0
117		September	7	19	6.7	0
118		September	8	20.6	3.3	0
119		September	9	12.3	7.8	30.3
120		September	10	12.7	9.7	16.6
121		September	11	12.5	9.9	13.5
122		September	12	LegendMM	LegendMM	LegendMM
123		September	13	23.9	1.5	3.1
124		September	14	23.9	9.2	0.2
125		September	15	28.9	9.8	0
126		September	16	33.6	9	0
127		September	17	24.2	11.5	0
128		September	18	24	9.4	0
129		September	19	24.9	4.9	0
130		September	20	21	11.1	0
131		September	21	18	6.3	0
132		September	22	23	2	0
133		September	23	23.5	10.6	1.3
134		September	24	17.8	7.3	0.4
135		September	25	15.2	4.5	0.2
136		September	26	9.3	5	2.8
137		September	27	8.2	2	7.8
138		September	28	6.5	-2.4	0.7
139		September	29	1.8	0.1	16.5
140		September	30	2.1	0.1	8.1

## Sheet: Yuma 2019-2020
Day cumulative	Note	Month	DAY	Max Temperature (°C)	Min Temperature (°C)	Total Precipitation (mm)
1	Normal Seeding Date (SD1)	November	6	30.5556	13.8889	0
2		November	7	31.6667	15	0
3		November	8	32.2222	16.6667	0
4		November	9	31.1111	18.3333	0
5		November	10	28.3333	16.6667	0
6		November	11	30.5556	13.8889	0
7		November	12	30.5556	13.3333	0
8		November	13	30	15.5556	0
9		November	14	28.3333	12.7778	0
10		November	15	30	14.4444	0
11		November	16	30	16.1111	0
12		November	17	31.1111	15.5556	0
13		November	18	29.4444	15	0
14		November	19	23.8889	17.2222	0
15		November	20	20.5556	13.3333	16.256
16		November	21	19.4444	12.2222	0
17		November	22	20.5556	12.2222	0
18		November	23	21.6667	13.3333	0
19		November	24	23.3333	12.2222	0
20		November	25	21.6667	8.88889	0
21		November	26	18.3333	8.88889	0
22		November	27	18.8889	7.77778	0
23		November	28	20	10	0
24		November	29	16.1111	8.88889	10.668
25		November	30	16.1111	6.66667	0
26		December	1	18.3333	7.77778	0
27		December	2	19.4444	10.5556	0
28		December	3	17.7778	11.1111	0
29		December	4	19.4444	11.1111	0
30		December	5	20	10	0
31		December	6	21.1111	11.6667	0
32		December	7	19.4444	12.7778	0
33		December	8	17.7778	13.3333	3.556
34		December	9	21.1111	11.1111	0
35		December	10	21.1111	10	0
36		December	11	21.6667	10	0
37		December	12	21.6667	10	0
38		December	13	22.7778	11.1111	0
39		December	14	23.8889	10	0
40		December	15	20	8.88889	0
41		December	16	17.7778	8.88889	0
42		December	17	16.1111	7.22222	0
43		December	18	17.2222	5.55556	0
44		December	19	17.7778	6.11111	0
45		December	20	20.5556	7.22222	0
46		December	21	21.1111	7.77778	0
47		December	22	18.8889	7.22222	0
48		December	23	16.1111	10.5556	0
49		December	24	17.7778	10.5556	1.778
50		December	25	17.2222	7.77778	0
51		December	26	13.3333	7.22222	0
52		December	27	14.4444	6.11111	0
53		December	28	15.5556	3.33333	0
54		December	29	15.5556	3.33333	0
55		December	30	12.2222	6.66667	0
56		December	31	19.4444	8.33333	0
57		January	1	18.8889	5.55556	0
58		January	2	21.1111	3.88889	0
59		January	3	20.5556	7.77778	0
60		January	4	21.6667	7.22222	0
61		January	5	22.7778	7.77778	0
62		January	6	22.2222	12.2222	0
63		January	7	22.7778	10	0
64		January	8	21.6667	4.44444	0
65		January	9	18.8889	9.44444	0
66		January	10	19.4444	5.55556	0
67		January	11	19.4444	5.55556	0
68		January	12	20	5.55556	0
69		January	13	20	5	0
70	Late Seeding Date (SD2)	January	14	20.5556	5.55556	0
71		January	15	21.1111	7.22222	0
72		January	16	21.1111	7.22222	0
73		January	17	19.4444	7.22222	0
74		January	18	20.5556	7.22222	0
75		January	19	22.7778	11.6667	0
76		January	20	18.8889	11.6667	0
77		January	21	17.7778	11.1111	1.524
78		January	22	20.5556	7.22222	0
79		January	23	22.7778	9.44444	0
80		January	24	24.4444	10	0
81		January	25	25	10	0
82		January	26	23.8889	8.88889	0
83		January	27	25	10	0
84		January	28	25.5556	11.1111	0
85		January	29	22.7778	10	0
86		January	30	22.7778	13.3333	0
87		January	31	23.8889	12.2222	0
88		February	1	26.1111	10	0
89		February	2	26.1111	10.5556	0
90		February	3	15.5556	8.33333	0
91		February	4	13.8889	6.11111	0
92		February	5	16.1111	6.11111	0
93		February	6	19.4444	5	0
94		February	7	22.2222	6.66667	0
95		February	8	24.4444	7.77778	0
96		February	9	20.5556	10.5556	0
97		February	10	16.6667	11.1111	0
98		February	11	18.3333	7.77778	20.066
99		February	12	19.4444	5	0
100		February	13	20.5556	7.22222	0
101		February	14	23.3333	8.88889	0
102		February	15	24.4444	9.44444	0
103		February	16	25	10	0
104		February	17	25.5556	11.6667	0
105		February	18	25.5556	11.6667	0
106		February	19	26.6667	13.3333	0
107		February	20	25.5556	14.4444	0
108		February	21	26.6667	15	0
109		February	22	21.6667	13.3333	2.794
110		February	23	22.7778	12.2222	0
111		February	24	26.1111	11.6667	0
112		February	25	25	13.3333	0
113		February	26	21.6667	8.88889	0
114		February	27	24.4444	10	0
115		February	28	26.1111	11.1111	0
116		February	29	26.6667	10.5556	0
117		March	1	23.8889	-17.7778	0
118		March	2	20.5556	9.44444	0
119		March	3	25.5556	9.44444	0
120		March	4	23.3333	11.6667	0
121		March	5	28.3333	12.2222	0
122		March	6	29.4444	13.8889	0
123		March	7	26.1111	14.4444	0
124		March	8	23.3333	14.4444	0
125		March	9	23.3333	12.2222	0
126		March	10	22.7778	14.4444	1.524
127		March	11	20	15.5556	31.496
128		March	12	20.5556	14.4444	0
129		March	13	21.6667	10.5556	21.336
130		March	14	22.7778	12.2222	2.794
131		March	15	22.7778	12.7778	0
132		March	16	23.3333	11.6667	0
133		March	17	21.1111	12.7778	0
134		March	18	15	11.1111	0
135		March	19	18.8889	8.88889	0
136		March	20	19.4444	10	0
137		March	21	22.2222	10.5556	0
138		March	22	23.3333	12.7778	0
139		March	23	24.4444	13.3333	0
140		March	24	23.3333	12.2222	0
141		March	25	21.6667	14.4444	0
142		March	26	20	11.1111	0
143		March	27	19.4444	8.88889	0
144		March	28	22.2222	8.88889	0
145		March	29	24.4444	11.6667	0
146		March	30	26.6667	11.6667	0
147		March	31	25	14.4444	0
148		April	1	31.1111	14.4444	0
149		April	2	28.3333	14.4444	0
150		April	3	27.7778	14.4444	0
151		April	4	27.7778	12.2222	0
152		April	5	27.7778	14.4444	0
153		April	6	25	14.4444	0
154		April	7	25.5556	14.4444	0
155		April	8	18.3333	11.1111	0
156		April	9	20.5556	10	3.048
157		April	10	21.6667	12.2222	0
158		April	11	20.5556	10	4.572
159		April	12	26.1111	13.8889	0
160		April	13	26.1111	14.4444	0
161		April	14	28.3333	13.8889	0
162		April	15	28.3333	14.4444	0
163		April	16	30.5556	13.8889	0
164		April	17	28.3333	15	0
165		April	18	25.5556	13.3333	0
166		April	19	28.3333	13.8889	0
167		April	20	28.8889	15.5556	0
168		April	21	28.3333	15.5556	0
169		April	22	34.4444	16.1111	0
170		April	23	36.1111	18.8889	0
171		April	24	38.3333	22.2222	0
172		April	25	38.8889	23.3333	0
173		April	26	40	21.1111	0
174		April	27	37.7778	22.7778	0
175		April	28	37.7778	20.5556	0
176		April	29	39.4444	21.6667	0
177		April	30	36.6667	22.7778	0

## Sheet: Lucky Lake 2020
Day cumulative	Note	Month	DAY	Max Temperature (°C)	Min Temperature (°C)	Total Precipitation (mm)
1	Normal Seeding Date (SD1)	May	12	12.2	-3	0
2		May	13	LegendMM	LegendMM	LegendMM
3		May	14	17.9	-1.7	0
4		May	15	15	-1.9	0
5		May	16	25.5	0.5	0
6		May	17	26.8	10.5	0
7		May	18	26.5	7.7	0
8		May	19	25.6	10.4	0
9		May	20	18.8	9.8	3.8
10		May	21	19.2	8.4	2.7
11		May	22	20.6	4.4	0
12		May	23	16.1	2.3	0
13		May	24	19.4	3.8	0
14		May	25	25.2	6.5	0
15		May	26	22.7	8.6	0
16		May	27	19.3	6.2	0
17	Late Seeding Date (SD2)	May	28	18.7	4.2	0
18		May	29	20.1	6.7	0
19		May	30	26.6	8.3	0
20		May	31	32.6	10.2	0
21		June	1	25.3	10.7	0
22		June	2	24	7.7	0
23		June	3	21.5	10.7	0
24		June	4	20.3	6.1	0
25		June	5	22	2.4	0
26		June	6	20.8	10.5	0.9
27		June	7	16.7	8.4	37.1
28		June	8	15.9	7.7	0
29		June	9	18.8	6.2	1.7
30		June	10	22.6	5.2	0.2
31		June	11	23.7	7.8	0
32		June	12	28	9.1	0
33		June	13	30.1	15.1	0
34		June	14	24.8	10.5	0
35		June	15	22.4	6.4	0
36		June	16	20.5	8.2	21.3
37		June	17	16.3	8.9	5.5
38		June	18	15.5	6.5	1.5
39		June	19	18.5	5.9	0
40		June	20	18.2	7.2	0
41		June	21	17.8	3.5	0
42		June	22	23.2	4.9	0
43		June	23	28	11.6	0
44		June	24	25.8	14.3	0.7
45		June	25	24.7	12.7	4.1
46		June	26	29.9	11.1	0
47		June	27	20.6	12.7	0
48		June	28	20.3	12.2	0
49		June	29	17.2	13.7	4
50		June	30	18.7	13.4	7.1
51		July	1	23.1	12.3	0.8
52		July	2	22.9	10.8	0.9
53		July	3	26.5	7.9	0
54		July	4	26.7	12.2	0
55		July	5	23.2	10.8	0
56		July	6	25.6	8.9	0
57		July	7	27	10.1	11.3
58		July	8	17.8	13	2
59		July	9	21.6	11.2	1.7
60		July	10	21.7	10.4	2.9
61		July	11	25.1	9.5	0.2
62		July	12	25.8	11.6	3.9
63		July	13	18.1	9.1	2.1
64		July	14	21.1	9.5	1.1
65		July	15	22.3	9.1	0
66		July	16	25.8	10.2	0
67		July	17	24.4	14.1	0
68		July	18	21.4	12.4	6
69		July	19	22	11.2	13.4
70		July	20	22.4	11.1	0.9
71		July	21	25	9.1	0.2
72		July	22	30.3	13.5	0
73		July	23	28.6	18.8	0
74		July	24	27.7	14.3	0
75		July	25	21.3	9.8	0
76		July	26	24.5	9.8	0
77		July	27	26.9	8.6	0
78		July	28	31.6	9.8	0
79		July	29	34.7	13.4	0
80		July	30	32	14.7	0.2
81		July	31	26.7	11.1	0
82		August	1	27.5	7.1	0
83		August	2	28.2	10.8	0
84		August	3	30.4	15.5	0
85		August	4	27	11.4	1.6
86		August	5	29.7	7.7	0
87		August	6	34.6	11.2	0
88		August	7	23.6	9.7	18.3
89		August	8	24.9	9.3	0
90		August	9	22.4	9	0
91		August	10	24.2	7.9	0
92		August	11	23.8	7.8	0
93		August	12	28.1	10.1	0
94		August	13	25	11.4	0
95		August	14	25	6.6	0
96		August	15	26.1	8	0
97		August	16	30.8	8.7	0
98		August	17	33.8	9.5	0
99		August	18	36.2	11.3	0
100		August	19	35.2	14.2	0.2
101		August	20	34.2	10.8	0
102		August	21	28.3	11.8	0
103		August	22	32.6	8.4	0
104		August	23	29.4	5.3	0
105		August	24	30.3	7.1	0
106		August	25	29.4	11.4	0
107		August	26	24.5	12	1
108		August	27	26.1	6.9	0
109		August	28	24.2	7.4	0
110		August	29	32.1	8.5	0
111		August	30	18.4	8.1	0
112		August	31	19.3	1.8	0
113		September	1	23.1	9.4	0
114		September	2	17.4	8.3	5.2
115		September	3	21.7	5.9	0
116		September	4	24.9	7.8	0
117		September	5	32.4	6.6	0
118		September	6	16.8	6.5	0
119		September	7	11	-4.2	0
120		September	8	15.1	-6	0
121		September	9	21.6	5.3	0
122		September	10	27	6.3	0
123		September	11	29.9	4.6	0
124		September	12	16.9	7.1	0
125		September	13	16.3	-1.2	0
126		September	14	16.6	4.9	0
127		September	15	15.2	2.4	0
128		September	16	12.6	-1.7	0
129		September	17	20.6	1.6	0
130		September	18	26	-1.5	0
131		September	19	26	7	0
132		September	20	17.2	12	6.6
133		September	21	23.2	7.5	0
134		September	22	20.7	6.9	0
135		September	23	22.3	9.1	1
136		September	24	24.2	10.4	0
137		September	25	21.1	6.4	0
138		September	26	14.7	6.6	0
139		September	27	14.8	4.7	0
140		September	28	23.1	0.4	0
141		September	29	15.4	6	0
142		September	30	12.6	0.2	0
