# Supplementary material for: Genome-wide association analysis of stress tolerance indices in an interspecific population of chickpea
Source: Front Plant Sci. 2022 Aug 19;13:933277. doi: 10.3389/fpls.2022.933277 (PMC9437449; doi:10.3389/fpls.2022.933277)
Supplement: Supplementary file 3 [file Table_2.XLSX]

## Sheet: Sheet1
	Supplementary Table 1. Pedigree of interspecific lines and admixture cluster
Entry No.	Name	Bi-parental cross (C. arietinum x C. reticulatum)	Admixture Cluster No.
1	WCC72-10	CDC Leader x Bari1-092	9
2	WCC73-3	CDC Leader x Bari2_072	6
3	WCC73-5	CDC Leader x Bari2_072	3
4	WCC73-6	CDC Leader x Bari2_072	6
5	WCC73-7	CDC Leader x Bari2_072	3
6	WCC73-8	CDC Leader x Bari2_072	6
7	WCC73-10	CDC Leader x Bari2_072	6
8	WCC76-5	CDC Leader x Bari2_072	9
9	WCC76-10	CDC Leader x Bari2_072	10
10	WCC77-2	CDC Leader x Bari2_072	9
11	WCC77-5	CDC Leader x Bari2_072	10
12	WCC77-9	CDC Leader x Bari2_072	6
13	WCC80-3	CDC Leader x Bari3_072C	15
14	WCC80-6	CDC Leader x Bari3_072C	15
15	WCC82-3	CDC Leader x Bari3_072C	7
16	WCC82-8	CDC Leader x Bari3_072C	9
17	WCC82-9	CDC Leader x Bari3_072C	9
18	WCC90-3	CDC Leader x Bari3_106D	9
19	WCC90-4	CDC Leader x Bari3_106D	9
20	WCC90-7	CDC Leader x Bari3_106D	9
21	WCC93-2	CDC Leader x Besev_075	9
22	WCC95-1	CDC Leader x Besev_075	10
23	WCC96-1	CDC Leader x Besev_075	9
24	WCC97-9	CDC Leader x Besev_075	9
25	WCC99-3	CDC Leader x Besev_079	12
26	WCC100-7	CDC Leader x Besev_079	14
27	WCC102-4	CDC Leader x Besev_079	12
28	WCC102-5	CDC Leader x Besev_079	9
29	WCC102-9	CDC Leader x Besev_079	6
30	WCC103-3	CDC Leader x CudiA_152	10
31	WCC104-1	CDC Leader x CudiA_152	3
32	WCC108-9	CDC Leader x CudiB_022C	10
33	WCC110-3	CDC Leader x CudiB_022C	12
34	WCC113-9	CDC Leader x Derei_070	6
35	WCC113-10	CDC Leader x Derei_070	7
36	WCC114-4	CDC Leader x Derei_070	7
37	WCC114-5	CDC Leader x Derei_070	7
38	WCC114-6	CDC Leader x Derei_070	7
39	WCC114-7	CDC Leader x Derei_070	7
40	WCC115-1	CDC Leader x Derei_070	7
41	WCC115-3	CDC Leader x Derei_070	7
42	WCC115-4	CDC Leader x Derei_070	7
43	WCC115-5	CDC Leader x Derei_070	7
44	WCC115-7	CDC Leader x Derei_070	7
45	WCC115-8	CDC Leader x Derei_070	7
46	WCC116-1	CDC Leader x Derei_070	15
47	WCC116-4	CDC Leader x Derei_070	12
48	WCC116-8	CDC Leader x Derei_070	7
49	WCC116-9	CDC Leader x Derei_070	15
50	WCC116-10	CDC Leader x Derei_070	7
51	WCC117-1	CDC Leader x Derei_070	7
52	WCC117-2	CDC Leader x Derei_070	7
53	WCC117-8	CDC Leader x Derei_070	7
54	WCC117-9	CDC Leader x Derei_070	10
55	WCC117-10	CDC Leader x Derei_070	7
56	WCC118-1	CDC Leader x Derei_072	12
57	WCC118-4	CDC Leader x Derei_072	6
58	WCC118-5	CDC Leader x Derei_072	10
59	WCC118-7	CDC Leader x Derei_072	9
60	WCC118-8	CDC Leader x Derei_072	6
61	WCC118-9	CDC Leader x Derei_072	9
62	WCC118-10	CDC Leader x Derei_072	10
63	WCC120-6	CDC Leader x Derei_072	6
64	WCC120-8	CDC Leader x Derei_072	12
65	WCC121-2	CDC Leader x Derei_072	9
66	WCC121-3	CDC Leader x Derei_072	12
67	WCC121-7	CDC Leader x Derei_072	9
68	WCC121-10	CDC Leader x Derei_072	6
69	WCC122-6	CDC Leader x Derei_072	6
70	WCC123-8	CDC Leader x Egill_073	14
71	WCC124-3	CDC Leader x Egill_073	10
72	WCC124-4	CDC Leader x Egill_073	10
73	WCC124-6	CDC Leader x Egill_073	9
74	WCC124-7	CDC Leader x Egill_073	10
75	WCC124-8	CDC Leader x Egill_073	10
76	WCC124-10	CDC Leader x Egill_073	10
77	WCC125-1	CDC Leader x Egill_073	6
78	WCC125-2	CDC Leader x Egill_073	14
79	WCC125-3	CDC Leader x Egill_073	10
80	WCC125-5	CDC Leader x Egill_073	14
81	WCC125-6	CDC Leader x Egill_073	10
82	WCC125-9	CDC Leader x Egill_073	14
83	WCC125-10	CDC Leader x Egill_073	14
84	WCC127-1	CDC Leader x Egill_073	10
85	WCC127-3	CDC Leader x Egill_073	6
86	WCC127-4	CDC Leader x Egill_073	10
87	WCC129-6	CDC Leader x Egill_065	10
88	WCC129-7	CDC Leader x Egill_065	9
89	WCC129-8	CDC Leader x Egill_065	10
90	WCC129-9	CDC Leader x Egill_065	10
91	WCC130-7	CDC Leader x Egill_065	14
92	WCC130-8	CDC Leader x Egill_065	14
93	WCC131-1	CDC Leader x Egill_065	9
94	WCC131-2	CDC Leader x Egill_065	9
95	WCC131-5	CDC Leader x Egill_065	14
96	WCC131-9	CDC Leader x Egill_065	14
97	WCC131-10	CDC Leader x Egill_065	9
98	WCC132-1	CDC Leader x Egill_065	10
99	WCC132-4	CDC Leader x Egill_065	14
100	WCC132-5	CDC Leader x Egill_065	6
101	WCC133-9	CDC Leader x Kalka_064	9
102	WCC133-10	CDC Leader x Kalka_064	15
103	WCC134-1	CDC Leader x Kalka_064	14
104	WCC136-8	CDC Leader x Kalka_064	14
105	WCC140-1	CDC Leader x Kayat_077	12
106	WCC140-3	CDC Leader x Kayat_077	12
107	WCC140-5	CDC Leader x Kayat_077	12
108	WCC140-6	CDC Leader x Kayat_077	12
109	WCC140-8	CDC Leader x Kayat_077	12
110	WCC140-10	CDC Leader x Kayat_077	12
111	WCC141-8	CDC Leader x Kayat_077	12
112	WCC143-3	CDC Leader x Kesen_075	15
113	WCC143-6	CDC Leader x Kesen_075	15
114	WCC143-7	CDC Leader x Kesen_075	15
115	WCC143-10	CDC Leader x Kesen_075	6
116	WCC144-7	CDC Leader x Kesen_075	9
117	WCC144-10	CDC Leader x Kesen_075	6
118	WCC145-1	CDC Leader x Kesen_075	9
119	WCC145-7	CDC Leader x Kesen_075	15
120	WCC145-8	CDC Leader x Kesen_075	14
121	WCC145-10	CDC Leader x Kesen_075	15
122	WCC147-2	CDC Leader x Oyali_084	9
123	WCC148-1	CDC Leader x Oyali_084	9
124	WCC149-4	CDC Leader x Oyali_084	3
125	WCC150-4	CDC Leader x Oyali_084	4
126	WCC150-7	CDC Leader x Oyali_084	10
127	WCC150-8	CDC Leader x Oyali_084	8
128	WCC151-9-1	CDC Leader x Sarik_067	6
129	WCC151-9-2	CDC Leader x Sarik_067	6
130	WCC153-3	CDC Leader x Sarik_067	6
131	WCC154-1	CDC Leader x Sarik_067	6
132	WCC154-3	CDC Leader x Sarik_067	5
133	WCC154-4	CDC Leader x Sarik_067	5
134	WCC154-7	CDC Leader x Sarik_067	5
135	WCC154-8	CDC Leader x Sarik_067	5
136	WCC157-3-2	CDC Leader x Savur_063	11
137	WCC157-4-1	CDC Leader x Savur_063	3
138	WCC157-4-2	CDC Leader x Savur_063	3
139	WCC157-8-1	CDC Leader x Savur_063	11
140	WCC157-10-1	CDC Leader x Savur_063	11
141	WCC157-10-2	CDC Leader x Savur_063	11
142	WCC159-1-2	CDC Leader x Savur_063	13
143	WCC159-2-1	CDC Leader x Savur_063	13
144	WCC159-2-2	CDC Leader x Savur_063	13
145	WCC159-3-1	CDC Leader x Savur_063	13
146	WCC159-3-2	CDC Leader x Savur_063	13
147	WCC159-4-1	CDC Leader x Savur_063	13
148	WCC159-4-2	CDC Leader x Savur_063	13
149	WCC159-5-1	CDC Leader x Savur_063	13
150	WCC159-7-1	CDC Leader x Savur_063	13
151	WCC159-7-2	CDC Leader x Savur_063	13
152	WCC159-8-1	CDC Leader x Savur_063	13
153	WCC159-8-2	CDC Leader x Savur_063	13
154	WCC159-9-2	CDC Leader x Savur_063	13
155	WCC159-10-1	CDC Leader x Savur_063	13
156	WCC159-10-2	CDC Leader x Savur_063	13
157	WCC160-1-1	CDC Leader x Savur_063	3
158	WCC160-1-2	CDC Leader x Savur_063	3
159	WCC160-4-2	CDC Leader x Savur_063	3
160	WCC160-5-1	CDC Leader x Savur_063	3
161	WCC160-6-1	CDC Leader x Savur_063	3
162	WCC160-6-2	CDC Leader x Savur_063	3
163	WCC160-7-1	CDC Leader x Savur_063	3
164	WCC160-7-2	CDC Leader x Savur_063	3
165	WCC160-8-1	CDC Leader x Savur_063	3
166	WCC160-8-2	CDC Leader x Savur_063	3
167	WCC160-9-1	CDC Leader x Savur_063	3
168	WCC160-9-2	CDC Leader x Savur_063	3
169	WCC160-10-2	CDC Leader x Savur_063	3
170	WCC163-2	CDC Leader x Sirna_060	4
171	WCC163-8	CDC Leader x Sirna_060	6
172	WCC164-4	CDC Leader x Sirna_060	2
173	WCC164-8	CDC Leader x Sirna_060	2
174	WCC165-3	CDC Leader x Sirna_060	15
175	WCC165-4	CDC Leader x Sirna_060	3
176	WCC165-7	CDC Leader x Sirna_060	15
177	WCC165-9	CDC Leader x Sirna_060	15
178	WCC174	CDC Leader x Bari1_092	12
179	WCC181	CDC Leader x Besev_079	14
180	WCC184	CDC Leader x CudiB_022C	9
181	WCC186	CDC Leader x CudiB_022C	9
182	WCC187	CDC Leader x CudiB_022C	6
183	WCC192	CDC Leader x Egill_073	6
184	WCC193	CDC Leader x Egill_065	9
185	WCC195	CDC Leader x Egill_065	6
186	WCC196	CDC Leader x Egill_065	6
187	WCC197	CDC Leader x Egill_065	14
188	WCC199	CDC Leader x Kalka_064	10
189	WCC202	CDC Leader x Kalka_064	9
190	WCC203	CDC Leader x Kalka_064	14
191	WCC208	CDC Leader x Kayat_077	12
192	WCC214	CDC Leader x Kayat_077	10
193	WCC226	CDC Leader x Oyali_084	6
194	WCC233	CDC Leader x Savur_063	9
195	WCC237	CDC Leader x Savur_063	9
196	CDC Consula		8
197	CDC Leadera		12
198	CDC Oriona		12
199	CDC Corya		8
200	ILC 533a		8
201	ICC 4958a		6
202	ILC 3279a		8
203	ILC 482a		8
a C. arietinum cultivar
